# Supplementary material for: Sex‐specific predictive value of reticulated platelets in coronary artery disease: A systematic review and meta‐analysis
Source: Eur J Clin Invest. 2025 May 19;55(10):e70078. doi: 10.1111/eci.70078 (PMC12434453; doi:10.1111/eci.70078)
Supplement: Supplementary file 1 — Appendix S1. [file ECI-55-e70078-s001.zip]

Archive with 2 entries (2 files):
- eci70078-sup-0001-TableS1@Supplemental file.docx
- eci70078-sup-0002-Supinfo1@Supplemental table 1 ROBINS-I_Sex.docx
